# Supplementary material for: 2-(3-Meth­oxy­phen­oxy)pyrimidine
Source: Acta Crystallogr Sect E Struct Rep Online. 2010 Jul 31;66(Pt 8):o2187. doi: 10.1107/S160053681003014X (PMC3007539; doi:10.1107/S160053681003014X)
Supplement: Supplementary file 2 [file e-66-o2187-Isup2.hkl]

# 
# h,k,l, Fc-squared, Fo-squared, sigma(Fo-squared) and status flag 
# 
data_I
_shelx_title '  Cc' 
_shelx_refln_list_code          4 
_shelx_F_calc_maximum      123.37 
_exptl_crystal_F_000       486.00 
_reflns_d_resolution_high  0.7700 
 
loop_ 
 _symmetry_equiv_pos_as_xyz 
 'x, y, z' 
 'x, -y, z+1/2' 
 'x+1/2, y+1/2, z' 
 'x+1/2, -y+1/2, z+1/2' 
 
_cell_length_a     8.8120 
_cell_length_b    18.2154 
_cell_length_c     7.2094 
_cell_angle_alpha  90.000 
_cell_angle_beta  119.380 
_cell_angle_gamma  90.000 
 
_shelx_F_squared_multiplier     1.000 
 
loop_ 
 _refln_index_h 
 _refln_index_k 
 _refln_index_l 
 _refln_F_squared_calc 
 _refln_F_squared_meas 
 _refln_F_squared_sigma 
 _refln_observed_status 
   2   0   0     6578.27     6604.26    108.53 o 
   4   0   0     2712.64     2898.75     33.92 o 
   6   0   0      316.34      289.87     12.32 o 
   8   0   0      136.74      127.34      6.91 o 
   1   1   0      807.49      816.17      6.88 o 
   3   1   0     1038.26     1019.01      9.09 o 
   5   1   0      226.59      244.63      4.73 o 
   7   1   0       44.80       41.57      2.71 o 
   9   1   0        4.18        3.80      1.91 o 
   0   2   0     1481.42     1423.24     16.29 o 
   2   2   0     8277.62     8496.53     74.07 o 
   4   2   0       41.57       49.51      1.22 o 
   6   2   0       70.48       63.85      2.73 o 
   8   2   0       20.44       19.84      2.24 o 
   1   3   0    10888.40    11418.97    127.58 o 
   3   3   0     1342.09     1302.52     11.44 o 
   5   3   0      249.07      262.50      3.83 o 
   7   3   0       38.95       41.23      2.72 o 
   9   3   0        4.62        1.50      1.98 o 
   0   4   0     1255.26     1184.15     36.68 o 
   2   4   0     4657.13     4485.27     93.67 o 
   4   4   0     1357.25     1382.02     15.29 o 
   6   4   0       88.10       91.22      3.26 o 
   8   4   0        1.28       -0.34      1.37 o 
   1   5   0      593.07      604.22      7.54 o 
   3   5   0     3311.76     3216.78     69.32 o 
   5   5   0     1037.80      988.14     10.75 o 
   7   5   0       61.01       64.57      3.14 o 
   9   5   0        5.67        4.45      1.77 o 
   0   6   0      102.52      103.54      4.38 o 
   2   6   0      416.56      431.06      5.63 o 
   4   6   0      498.42      484.03     10.62 o 
   6   6   0      142.60      134.37      3.94 o 
   8   6   0        0.53        1.26      1.51 o 
   1   7   0      209.59      208.59      3.36 o 
   3   7   0      345.41      341.93      4.58 o 
   5   7   0      246.39      240.83      4.98 o 
   7   7   0        4.36        4.76      1.58 o 
   9   7   0        3.37        2.28      1.73 o 
   0   8   0       31.93       35.88      1.84 o 
   2   8   0      822.90      911.92     13.51 o 
   4   8   0      357.77      353.41      5.56 o 
   6   8   0      153.57      146.83      4.20 o 
   8   8   0       12.68       13.12      2.13 o 
   1   9   0      637.86      659.21      6.78 o 
   3   9   0       48.57       46.88      2.40 o 
   5   9   0       51.64       49.56      1.97 o 
   7   9   0       70.17       61.09      3.42 o 
   9   9   0        0.66        0.66      1.82 o 
   0  10   0     1622.35     1719.46     21.68 o 
   2  10   0      438.97      468.87      5.48 o 
   4  10   0       70.16       71.13      2.13 o 
   6  10   0       91.27       86.32      3.42 o 
   8  10   0        5.85        3.90      2.31 o 
   1  11   0       17.44       15.21      1.13 o 
   3  11   0       19.35       22.34      1.56 o 
   5  11   0        4.66        4.81      1.13 o 
   7  11   0       37.50       36.55      2.82 o 
   0  12   0     1041.28     1065.41     14.86 o 
   2  12   0      223.57      211.95      3.74 o 
   4  12   0       17.74       20.76      1.68 o 
   6  12   0       82.57       80.19      3.38 o 
   8  12   0       15.14        9.61      3.76 o 
   1  13   0       13.85       16.63      1.31 o 
   3  13   0       66.79       62.34      2.15 o 
   5  13   0       44.30       39.33      2.11 o 
   7  13   0        1.90        3.49      1.91 o 
   0  14   0      315.86      330.38      6.72 o 
   2  14   0      101.41      110.90      3.07 o 
   4  14   0        8.02        9.79      1.40 o 
   6  14   0        1.58        1.33      1.71 o 
   8  14   0       16.84       14.16      2.78 o 
   1  15   0      262.17      254.56      4.24 o 
   3  15   0       39.04       36.91      2.27 o 
   5  15   0       20.04       19.37      1.93 o 
   7  15   0        4.04        9.82      2.37 o 
   0  16   0      592.39      580.60     15.94 o 
   2  16   0       29.96       30.47      2.41 o 
   4  16   0      203.01      180.10      4.87 o 
   6  16   0       10.58        9.60      2.92 o 
   1  17   0      115.68      121.32      5.07 o 
   3  17   0       19.69       18.00      1.99 o 
   5  17   0        2.62        3.61      1.64 o 
   0  18   0       72.15       74.48      5.14 o 
   2  18   0       23.29       18.35      1.89 o 
   4  18   0       27.60       26.26      2.26 o 
   6  18   0        4.67        5.35      2.21 o 
   1  19   0       18.14       20.09      2.29 o 
   3  19   0        2.70        1.33      1.22 o 
   5  19   0       10.60        8.98      2.00 o 
   0  20   0       68.51       62.15      5.19 o 
   2  20   0        1.49        1.64      1.44 o 
   4  20   0        1.04        0.20      1.46 o 
   1  21   0       19.21       28.48      2.78 o 
   3  21   0        3.24        3.32      1.66 o 
   0  22   0        0.53        0.77      1.88 o 
   2  22   0       14.69       18.04      2.44 o 
   1  23   0        2.13        2.48      1.58 o 
  -9   1   1        5.42        3.68      1.66 o 
  -7   1   1       36.72       39.83      2.57 o 
  -5   1   1       18.48       19.67      2.18 o 
  -3   1   1        8.62        7.21      0.46 o 
  -1   1   1      723.67      725.14      6.70 o 
   1   1   1     3088.37     2893.46     28.91 o 
   3   1   1       46.07       42.27      1.32 o 
   5   1   1       10.95       15.10      1.28 o 
   7   1   1        0.78        1.56      1.42 o 
   9   1   1        8.61        8.81      2.61 o 
 -10   2   1        1.16       -1.15      1.66 o 
  -8   2   1       47.44       50.09      3.10 o 
  -6   2   1      144.23      145.65      3.79 o 
  -4   2   1      271.42      266.95      4.58 o 
  -2   2   1     2167.98     2090.27     17.13 o 
   0   2   1     5213.83     5186.78     42.14 o 
   2   2   1      182.69      193.65      2.51 o 
   4   2   1       14.95       15.92      1.01 o 
   6   2   1       20.32       22.04      2.01 o 
   8   2   1       17.35       22.69      3.24 o 
  -9   3   1        6.41        1.89      1.61 o 
  -7   3   1        1.00        0.84      1.28 o 
  -5   3   1       49.95       51.97      1.66 o 
  -3   3   1      929.95      946.12      8.47 o 
  -1   3   1     6919.90     6737.36     86.66 o 
   1   3   1      110.45      101.32      1.98 o 
   3   3   1      696.83      682.84      6.78 o 
   5   3   1       15.89       18.66      1.39 o 
   7   3   1       17.53       17.98      2.03 o 
   9   3   1        1.51        4.22      3.48 o 
 -10   4   1        4.35        4.37      1.94 o 
  -8   4   1        7.25        4.39      1.91 o 
  -6   4   1      128.71      127.48      4.10 o 
  -4   4   1      456.85      436.21      5.88 o 
  -2   4   1     3251.88     3140.18     36.21 o 
   0   4   1     1247.52     1088.89     42.55 o 
   2   4   1       54.86       53.79      1.53 o 
   4   4   1       51.04       51.63      1.66 o 
   6   4   1       53.59       60.34      2.96 o 
   8   4   1        1.05       -0.04      3.03 o 
  -9   5   1       15.26       18.14      2.30 o 
  -7   5   1       66.64       62.79      3.14 o 
  -5   5   1      116.08      109.65      2.10 o 
  -3   5   1      459.59      460.32      4.83 o 
  -1   5   1       87.62       89.27      1.46 o 
   1   5   1     1154.49     1108.94     10.71 o 
   3   5   1       75.67       71.62      1.95 o 
   5   5   1      105.90      107.58      2.86 o 
   7   5   1        0.10       -0.20      1.82 o 
   9   5   1        0.13       -0.59      6.01 o 
 -10   6   1        2.50        6.02      2.01 o 
  -8   6   1        4.00        3.13      1.52 o 
  -6   6   1      253.83      253.56      5.26 o 
  -4   6   1     1300.01     1289.71     12.69 o 
  -2   6   1      363.63      336.27      4.33 o 
   0   6   1      265.96      275.77      3.88 o 
   2   6   1      604.07      598.57     15.89 o 
   4   6   1       26.03       28.37      1.46 o 
   6   6   1       66.66       62.29      3.05 o 
   8   6   1        2.76        2.71      2.40 o 
  -9   7   1        0.64        1.89      1.56 o 
  -7   7   1       94.04       91.84      3.47 o 
  -5   7   1      134.63      134.06      2.58 o 
  -3   7   1     1201.35     1297.74     18.00 o 
  -1   7   1      606.48      591.75      5.87 o 
   1   7   1     1281.09     1314.07     12.98 o 
   3   7   1      155.10      157.89      5.11 o 
   5   7   1      630.81      616.99      8.03 o 
   7   7   1       11.38        9.40      2.23 o 
  -8   8   1        8.96       11.41      1.95 o 
  -6   8   1     1283.89     1268.31     15.80 o 
  -4   8   1      301.79      298.09      4.01 o 
  -2   8   1     2783.48     2856.08     23.95 o 
   0   8   1      368.48      365.84      4.24 o 
   2   8   1     1142.54     1199.31     11.19 o 
   4   8   1        8.16        7.54      1.17 o 
   6   8   1      264.25      276.04      6.01 o 
   8   8   1        2.52       -1.82      3.09 o 
  -9   9   1        6.29        4.56      2.17 o 
  -7   9   1      189.03      189.64      5.04 o 
  -5   9   1        9.63        9.01      2.25 o 
  -3   9   1      182.36      208.91      7.35 o 
  -1   9   1      116.82      111.51      2.12 o 
   1   9   1      634.71      641.23      9.74 o 
   3   9   1       63.47       59.27      1.90 o 
   5   9   1      216.17      220.33      4.43 o 
   7   9   1        1.05        1.07      1.43 o 
  -8  10   1       62.55       50.54      3.99 o 
  -6  10   1      311.06      307.50      5.34 o 
  -4  10   1      102.77      106.32      2.41 o 
  -2  10   1      256.56      267.05      3.98 o 
   0  10   1       97.90      106.82      2.22 o 
   2  10   1      106.15      104.88      2.54 o 
   4  10   1        9.35        8.82      1.33 o 
   6  10   1      110.04      108.17      3.90 o 
   8  10   1        0.84        2.46      2.48 o 
  -9  11   1        1.77        3.13      2.24 o 
  -7  11   1       86.16       89.89      4.44 o 
  -5  11   1        3.20        3.14      0.98 o 
  -3  11   1       23.64       21.51      1.29 o 
  -1  11   1      103.30      107.54      2.32 o 
   1  11   1      536.63      557.18      6.34 o 
   3  11   1        3.40        2.32      0.80 o 
   5  11   1       54.18       60.97      3.01 o 
   7  11   1        1.55        2.44      1.52 o 
  -8  12   1       28.69       34.76      3.47 o 
  -6  12   1       30.33       32.69      2.91 o 
  -4  12   1        0.77        1.28      0.83 o 
  -2  12   1      117.84      125.97      2.58 o 
   0  12   1      580.17      557.90      8.77 o 
   2  12   1        3.50        4.35      0.97 o 
   4  12   1       38.52       31.30      1.84 o 
   6  12   1        5.68        6.44      1.64 o 
  -7  13   1       31.06       25.27      3.12 o 
  -5  13   1      119.81      110.70      3.25 o 
  -3  13   1       27.38       26.43      1.85 o 
  -1  13   1      853.97      838.04      9.66 o 
   1  13   1       84.81       82.53      2.33 o 
   3  13   1       74.61       74.82      2.38 o 
   5  13   1       17.62       21.09      1.94 o 
   7  13   1        2.02        5.99      2.84 o 
  -8  14   1        4.42        7.25      2.38 o 
  -6  14   1        3.69        2.39      1.69 o 
  -4  14   1      117.84      105.75      3.56 o 
  -2  14   1       35.81       34.44      2.13 o 
   0  14   1      164.73      157.83      3.45 o 
   2  14   1       21.57       21.39      1.73 o 
   4  14   1       21.56       19.03      1.76 o 
   6  14   1        1.91        0.25      2.38 o 
  -7  15   1        0.40        4.00      2.18 o 
  -5  15   1        6.01        6.42      1.39 o 
  -3  15   1      145.80      142.26      4.19 o 
  -1  15   1       40.28       43.57      2.38 o 
   1  15   1       20.48       20.91      1.70 o 
   3  15   1       18.17       16.96      1.72 o 
   5  15   1        6.00        6.97      1.71 o 
   7  15   1        2.39        0.75      2.76 o 
  -6  16   1        2.18        1.69      1.50 o 
  -4  16   1       30.33       31.55      2.65 o 
  -2  16   1       19.51       18.96      1.80 o 
   0  16   1       44.79       43.79      3.67 o 
   2  16   1        6.96        6.34      1.21 o 
   4  16   1        6.60        7.02      1.48 o 
   6  16   1        0.32        0.04      2.51 o 
  -7  17   1        0.31        1.51      3.34 o 
  -5  17   1       14.17       13.57      1.82 o 
  -3  17   1        5.84        6.42      1.47 o 
  -1  17   1       38.85       33.22      2.28 o 
   1  17   1        9.46        8.12      1.49 o 
   3  17   1        0.60       -0.09      1.13 o 
   5  17   1        7.20        9.58      2.00 o 
  -6  18   1       11.58        8.67      2.01 o 
  -4  18   1       40.91       39.17      2.60 o 
  -2  18   1        5.18        5.69      1.42 o 
   0  18   1        6.21        6.39      1.61 o 
   2  18   1        0.07       -0.58      1.20 o 
   4  18   1        1.48        1.73      1.36 o 
  -5  19   1        6.12        7.26      1.65 o 
  -3  19   1        0.49       -0.96      1.38 o 
  -1  19   1       12.15       11.74      1.70 o 
   1  19   1        0.92        1.37      1.38 o 
   3  19   1        8.60       12.47      2.04 o 
   5  19   1        3.56        7.45      2.33 o 
  -4  20   1        1.37        0.91      1.32 o 
  -2  20   1        6.42        8.18      1.58 o 
   0  20   1        5.10        6.13      1.69 o 
   2  20   1        4.14        3.90      1.66 o 
   4  20   1        2.78        5.51      1.85 o 
  -5  21   1        6.64        9.33      2.16 o 
  -3  21   1        6.19        7.08      1.82 o 
  -1  21   1       10.16       14.63      2.17 o 
   1  21   1       13.22       11.52      2.08 o 
   3  21   1        2.54        4.45      1.75 o 
  -4  22   1        0.93        1.31      1.75 o 
  -2  22   1        2.34        3.00      1.62 o 
   0  22   1        2.20        2.78      2.53 o 
   2  22   1        3.56        3.83      1.75 o 
  -1  23   1        4.04        4.82      1.79 o 
   1  23   1       15.41       20.21      2.63 o 
 -10   0   2        0.00        0.75      2.32 o 
  -8   0   2       68.23       62.86      4.48 o 
  -6   0   2      146.41      147.30      5.58 o 
  -4   0   2      522.37      537.60      7.70 o 
  -2   0   2     2765.87     1616.15    843.54 o 
   0   0   2    15221.09    15131.65    378.25 o 
   2   0   2     1107.32     1034.80     16.73 o 
   4   0   2      191.81      196.91      4.54 o 
   6   0   2       42.35       39.85      5.30 o 
  -9   1   2       35.65       33.08      2.75 o 
  -7   1   2       10.70        9.98      1.57 o 
  -5   1   2     1175.59     1227.73     11.89 o 
  -3   1   2      493.03      441.37      4.54 o 
  -1   1   2    12979.85    13627.75    110.54 o 
   1   1   2      104.70       97.87      1.59 o 
   3   1   2      967.34      945.80      9.09 o 
   5   1   2       27.45       25.79      2.27 o 
   7   1   2       24.64       21.76      3.15 o 
 -10   2   2        3.87        3.94      1.81 o 
  -8   2   2       12.59       11.22      1.79 o 
  -6   2   2      110.59      119.57      3.35 o 
  -4   2   2      485.69      491.79      5.13 o 
  -2   2   2     1453.99     1408.26     12.02 o 
   0   2   2     2716.29     2694.13     22.13 o 
   2   2   2      420.72      397.08      9.44 o 
   4   2   2      232.76      231.97      3.56 o 
   6   2   2       16.87       17.82      2.81 o 
   8   2   2        4.63        5.11      2.57 o 
  -9   3   2       11.76       11.86      1.99 o 
  -7   3   2       50.19       53.52      2.79 o 
  -5   3   2      409.11      427.66      4.78 o 
  -3   3   2        6.76        6.76      0.63 o 
  -1   3   2     5923.54     5784.30     46.73 o 
   1   3   2      216.22      205.28      2.86 o 
   3   3   2      241.98      239.34      3.96 o 
   5   3   2        9.13        8.60      1.50 o 
   7   3   2       45.74       50.78      4.58 o 
 -10   4   2        2.82        0.81      1.65 o 
  -8   4   2       18.63       16.53      1.95 o 
  -6   4   2       68.22       66.70      2.08 o 
  -4   4   2       17.88       16.09      2.11 o 
  -2   4   2     1380.42     1324.57     19.51 o 
   0   4   2       26.77       24.39      0.99 o 
   2   4   2        2.89        2.56      0.71 o 
   4   4   2       37.01       38.85      1.72 o 
   6   4   2       61.56       62.44      4.79 o 
   8   4   2       12.62        8.19      6.56 o 
  -9   5   2        4.03        2.71      1.58 o 
  -7   5   2      232.66      230.41      5.22 o 
  -5   5   2       71.38       74.80      1.92 o 
  -3   5   2      502.42      497.19      6.61 o 
  -1   5   2       75.49       68.91      1.95 o 
   1   5   2      624.06      612.50      6.19 o 
   3   5   2       53.66       49.44      1.72 o 
   5   5   2      474.00      488.25      6.90 o 
   7   5   2       42.50       37.78      4.23 o 
 -10   6   2       11.71        8.57      2.42 o 
  -8   6   2       11.26        9.66      2.67 o 
  -6   6   2       89.18       83.29      2.46 o 
  -4   6   2       22.90       23.45      1.21 o 
  -2   6   2       60.85       59.57      2.19 o 
   0   6   2      135.97      138.23      2.25 o 
   2   6   2        9.53       10.61      1.06 o 
   4   6   2       28.36       29.70      1.61 o 
   6   6   2        5.61        7.85      2.50 o 
   8   6   2        0.39       -3.10      2.06 o 
  -9   7   2        2.66        1.62      2.23 o 
  -7   7   2       77.05       75.54      3.25 o 
  -5   7   2       74.58       74.72      1.93 o 
  -3   7   2      268.28      264.11      4.54 o 
  -1   7   2      195.97      190.26      2.65 o 
   1   7   2      197.25      194.17      2.97 o 
   3   7   2      217.67      207.39      4.25 o 
   5   7   2       79.86       85.65      3.46 o 
   7   7   2        8.47       10.64      2.91 o 
 -10   8   2        0.69       -1.97      2.00 o 
  -8   8   2        1.61       -0.13      1.60 o 
  -6   8   2       28.94       29.15      1.82 o 
  -4   8   2      119.36      115.01      2.23 o 
  -2   8   2       44.29       44.04      2.05 o 
   0   8   2       17.56       14.46      1.11 o 
   2   8   2      294.39      291.32      4.08 o 
   4   8   2      102.78      111.04      2.76 o 
   6   8   2       36.07       37.85      6.88 o 
  -9   9   2        0.57        2.44      1.88 o 
  -7   9   2        8.79        9.75      2.12 o 
  -5   9   2        8.56       10.51      1.27 o 
  -3   9   2       14.32       17.33      1.37 o 
  -1   9   2       36.19       35.87      1.33 o 
   1   9   2      187.83      178.58      3.30 o 
   3   9   2      210.93      202.09      3.53 o 
   5   9   2       30.94       29.90      2.09 o 
   7   9   2        1.54       -1.31      2.02 o 
  -8  10   2        3.20        6.53      2.15 o 
  -6  10   2        7.79        7.15      1.59 o 
  -4  10   2        7.06        8.39      1.18 o 
  -2  10   2      125.09      122.44      2.91 o 
   0  10   2      118.14      109.12      2.30 o 
   2  10   2      122.11      119.40      2.96 o 
   4  10   2       44.32       49.19      2.78 o 
   6  10   2        4.74        1.17      2.06 o 
  -9  11   2        1.99        0.32      1.99 o 
  -7  11   2       46.18       38.81      3.67 o 
  -5  11   2       53.27       54.72      3.31 o 
  -3  11   2       49.76       52.30      2.19 o 
  -1  11   2       17.42       14.95      1.08 o 
   1  11   2      250.16      250.88      3.89 o 
   3  11   2      115.03      118.45      3.17 o 
   5  11   2        6.68        6.68      1.40 o 
   7  11   2        1.87        1.08      2.43 o 
  -8  12   2        9.98        9.72      2.41 o 
  -6  12   2       68.74       69.83      3.89 o 
  -4  12   2       58.26       62.18      3.89 o 
  -2  12   2       66.01       64.86      2.44 o 
   0  12   2      331.99      317.03      4.93 o 
   2  12   2       46.36       47.66      2.08 o 
   4  12   2       12.21       10.23      1.36 o 
   6  12   2        0.54        1.26      2.26 o 
  -9  13   2        0.93        0.11      3.83 o 
  -7  13   2        6.45        7.73      2.10 o 
  -5  13   2       58.35       51.20      2.57 o 
  -3  13   2       50.24       49.29      2.46 o 
  -1  13   2       23.90       25.53      1.81 o 
   1  13   2       44.36       42.42      1.98 o 
   3  13   2        7.44        4.20      1.12 o 
   5  13   2        8.66        5.27      1.43 o 
  -8  14   2        8.55        8.84      2.44 o 
  -6  14   2       21.50       25.15      2.51 o 
  -4  14   2       76.34       80.08      2.99 o 
  -2  14   2      295.57      305.64      5.44 o 
   0  14   2      277.87      275.90      5.07 o 
   2  14   2       28.29       31.36      1.89 o 
   4  14   2       41.29       40.63      2.79 o 
   6  14   2        5.99        8.52      2.93 o 
  -7  15   2        8.80       16.63      4.01 o 
  -5  15   2       56.54       49.21      4.27 o 
  -3  15   2        8.19        7.24      1.62 o 
  -1  15   2      539.86      545.39      7.91 o 
   1  15   2       34.73       32.76      3.06 o 
   3  15   2       30.46       31.62      2.26 o 
   5  15   2        8.06        3.83      2.53 o 
  -8  16   2        2.81        8.47      2.58 o 
  -6  16   2        9.15        9.92      1.91 o 
  -4  16   2       61.84       57.00      3.44 o 
  -2  16   2      109.08      109.56      5.04 o 
   0  16   2       48.02       46.12      2.59 o 
   2  16   2        9.54        9.22      1.53 o 
   4  16   2        6.79        5.61      1.24 o 
  -7  17   2        2.45        1.83      2.73 o 
  -5  17   2       21.27       15.51      1.88 o 
  -3  17   2       39.20       38.51      2.55 o 
  -1  17   2      456.67      457.76      8.25 o 
   1  17   2        8.21        9.32      1.55 o 
   3  17   2       31.87       33.86      2.76 o 
   5  17   2        7.51        9.06      2.36 o 
  -6  18   2        0.40       -1.65      1.41 o 
  -4  18   2       36.86       37.17      2.99 o 
  -2  18   2       11.52       11.21      1.92 o 
   0  18   2       87.55       92.79      3.70 o 
   2  18   2       12.40       14.32      2.06 o 
   4  18   2       12.18       10.85      2.03 o 
  -5  19   2       26.24       22.53      2.28 o 
  -3  19   2       19.00       21.66      2.26 o 
  -1  19   2       20.87       24.03      2.20 o 
   1  19   2       31.28       37.03      2.60 o 
   3  19   2        0.61        0.73      1.46 o 
  -6  20   2        6.32        7.40      2.21 o 
  -4  20   2        9.03       10.56      1.83 o 
  -2  20   2        1.21        0.48      1.42 o 
   0  20   2       13.41       10.99      1.80 o 
   2  20   2        8.27        8.15      1.90 o 
  -5  21   2        8.87       12.01      1.96 o 
  -3  21   2        7.38        7.02      1.73 o 
  -1  21   2        0.17        1.37      1.40 o 
   1  21   2       39.62       44.36      5.06 o 
  -4  22   2        5.92        6.90      1.84 o 
  -2  22   2        7.13        9.38      2.01 o 
   0  22   2        0.58        0.87      1.55 o 
  -1  23   2        0.87        0.98      1.52 o 
 -11   1   3       14.00       18.21      2.59 o 
  -9   1   3        3.07        3.88      1.60 o 
  -7   1   3       70.24       81.08      3.07 o 
  -5   1   3      709.73      723.13      7.36 o 
  -3   1   3      514.39      531.94      5.53 o 
  -1   1   3      205.07      190.53      2.75 o 
   1   1   3      480.94      495.37      6.89 o 
   3   1   3      157.86      169.03      3.89 o 
   5   1   3        2.32        1.80      2.07 o 
   7   1   3       10.78        7.69      2.63 o 
 -10   2   3       15.69       12.17      2.54 o 
  -8   2   3        9.36       11.11      2.66 o 
  -6   2   3      149.37      153.39      2.66 o 
  -4   2   3      215.01      226.18      3.17 o 
  -2   2   3      694.49      694.05      7.27 o 
   0   2   3      364.08      375.03      5.48 o 
   2   2   3      193.86      199.84      4.22 o 
   4   2   3       16.11       18.07      1.82 o 
   6   2   3        1.82        3.72      2.35 o 
 -11   3   3       11.54       12.22      2.91 o 
  -9   3   3       31.78       34.85      3.27 o 
  -7   3   3       45.59       49.92      2.73 o 
  -5   3   3      112.14      110.86      2.25 o 
  -3   3   3      920.11      919.53      8.66 o 
  -1   3   3     1153.40     1163.64     10.45 o 
   1   3   3      199.67      201.26      3.99 o 
   3   3   3       80.66       83.44      2.85 o 
   5   3   3       43.99       43.09      4.16 o 
   7   3   3       19.80       13.14      4.42 o 
 -10   4   3       17.64       18.03      2.36 o 
  -8   4   3       28.32       33.70      2.55 o 
  -6   4   3       33.97       33.87      1.65 o 
  -4   4   3       50.07       54.78      1.57 o 
  -2   4   3      429.15      441.79      4.76 o 
   0   4   3       82.20       93.82      1.86 o 
   2   4   3       22.69       23.75      1.24 o 
   4   4   3       50.37       55.38      2.83 o 
   6   4   3       29.52       26.41      3.62 o 
 -11   5   3        5.53        5.00      2.40 o 
  -9   5   3       16.35       18.28      2.25 o 
  -7   5   3      101.22       93.77      3.34 o 
  -5   5   3       25.69       26.93      1.32 o 
  -3   5   3      348.36      376.83      4.30 o 
  -1   5   3     1572.19     1665.70     14.60 o 
   1   5   3      258.27      254.49      3.48 o 
   3   5   3        5.60        4.32      1.14 o 
   5   5   3       60.94       65.90      4.92 o 
   7   5   3        0.99       -1.22      2.34 o 
 -10   6   3       30.09       33.16      3.54 o 
  -8   6   3      291.47      302.02      8.63 o 
  -6   6   3      154.07      145.79      2.92 o 
  -4   6   3      178.01      190.47      3.02 o 
  -2   6   3     1052.25     1023.04     14.47 o 
   0   6   3      696.57      678.89      7.60 o 
   2   6   3        3.11        3.64      0.99 o 
   4   6   3        3.90        4.06      1.38 o 
   6   6   3       15.50       14.10      3.06 o 
  -9   7   3       33.72       33.67      3.46 o 
  -7   7   3      487.04      481.82     15.04 o 
  -5   7   3       23.37       24.63      1.30 o 
  -3   7   3     1386.00     1368.85     14.11 o 
  -1   7   3       77.33       83.61      1.91 o 
   1   7   3      150.89      143.24      2.69 o 
   3   7   3      152.09      157.63      3.53 o 
   5   7   3      269.96      261.70      8.42 o 
   7   7   3        5.88        4.97      2.87 o 
 -10   8   3        1.05        1.29      1.99 o 
  -8   8   3       56.98       61.66      4.22 o 
  -6   8   3       67.31       62.26      2.57 o 
  -4   8   3       97.44      107.42      2.84 o 
  -2   8   3      150.82      153.93      3.53 o 
   0   8   3      679.71      707.36      7.45 o 
   2   8   3       67.49       69.47      2.13 o 
   4   8   3      219.94      225.12      5.85 o 
   6   8   3       16.29       14.67      3.13 o 
  -9   9   3        3.79        1.64      1.86 o 
  -7   9   3      590.05      597.83     11.73 o 
  -5   9   3      143.87      142.41      4.70 o 
  -3   9   3      483.92      499.25      7.77 o 
  -1   9   3       59.76       60.97      1.77 o 
   1   9   3      379.35      380.85      5.01 o 
   3   9   3       78.30       77.35      3.01 o 
   5   9   3       23.93       27.28      6.19 o 
 -10  10   3        0.33        0.35      2.08 o 
  -8  10   3       43.29       38.79      3.59 o 
  -6  10   3      473.54      471.15      7.94 o 
  -4  10   3      475.56      490.08      6.93 o 
  -2  10   3      174.99      182.76      3.74 o 
   0  10   3        6.87        4.91      0.93 o 
   2  10   3      297.24      284.13      4.83 o 
   4  10   3      146.57      150.15      4.28 o 
   6  10   3        3.88        3.15      2.61 o 
  -9  11   3        2.60        1.87      2.56 o 
  -7  11   3       47.00       54.11      3.34 o 
  -5  11   3      244.93      243.29      4.80 o 
  -3  11   3       48.18       51.26      3.14 o 
  -1  11   3       57.04       57.92      2.46 o 
   1  11   3      342.75      357.15      5.03 o 
   3  11   3       55.70       60.09      2.76 o 
   5  11   3       20.68       19.58      3.29 o 
  -8  12   3        5.77        6.23      2.17 o 
  -6  12   3        0.33        0.33      1.59 o 
  -4  12   3      147.53      144.12      5.48 o 
  -2  12   3       88.86       86.12      2.82 o 
   0  12   3      243.60      233.09      5.75 o 
   2  12   3      102.93      104.58      2.85 o 
   4  12   3       39.19       43.17      4.67 o 
   6  12   3        2.16        3.00      2.76 o 
  -9  13   3        5.22        3.76      2.31 o 
  -7  13   3       49.27       45.04      3.17 o 
  -5  13   3      140.85      137.25      3.79 o 
  -3  13   3      257.14      243.89      4.89 o 
  -1  13   3      307.96      315.63      5.51 o 
   1  13   3      207.63      207.28      3.86 o 
   3  13   3       20.92       23.91      2.03 o 
   5  13   3        0.68       -2.47      4.03 o 
  -8  14   3        2.11        3.22      2.12 o 
  -6  14   3        8.69        9.27      1.63 o 
  -4  14   3       86.89       79.79      2.98 o 
  -2  14   3      282.39      268.06      5.17 o 
   0  14   3       26.58       29.98      2.22 o 
   2  14   3        6.64        4.14      1.26 o 
   4  14   3        7.02        6.74      2.47 o 
  -7  15   3        8.79       14.69      2.25 o 
  -5  15   3       19.02       17.58      2.17 o 
  -3  15   3      194.94      199.52      5.14 o 
  -1  15   3      620.24      617.56      8.79 o 
   1  15   3       41.73       41.31      2.50 o 
   3  15   3       14.21       14.81      2.10 o 
   5  15   3       11.71       13.01      4.64 o 
  -8  16   3        1.35        4.30      2.28 o 
  -6  16   3        3.46        0.92      1.34 o 
  -4  16   3        5.66        5.20      1.47 o 
  -2  16   3       56.91       65.46      3.04 o 
   0  16   3        0.12       -1.46      1.32 o 
   2  16   3        2.67        0.98      1.26 o 
   4  16   3        1.58        3.29      2.49 o 
  -7  17   3        5.18        6.88      2.47 o 
  -5  17   3        2.88        2.12      1.38 o 
  -3  17   3       82.87       82.24      3.65 o 
  -1  17   3       74.26       73.90      3.22 o 
   1  17   3       32.58       32.33      3.05 o 
   3  17   3        4.34        5.51      1.75 o 
  -6  18   3        0.29        0.84      1.65 o 
  -4  18   3       47.04       46.99      3.27 o 
  -2  18   3       63.85       60.26      3.18 o 
   0  18   3       71.30       67.08      4.06 o 
   2  18   3        2.47        2.55      1.38 o 
  -5  19   3       31.80       33.92      3.04 o 
  -3  19   3       24.99       23.88      2.56 o 
  -1  19   3        7.43        4.20      1.53 o 
   1  19   3       27.07       26.17      2.35 o 
   3  19   3        7.73        7.90      2.11 o 
  -6  20   3       24.64       33.92      3.31 o 
  -4  20   3       18.10       19.37      2.27 o 
  -2  20   3        3.86        0.41      1.57 o 
   0  20   3       17.77       20.11      2.27 o 
   2  20   3       36.15       42.74      3.38 o 
  -5  21   3        6.30        7.00      1.85 o 
  -3  21   3        8.13        8.68      2.07 o 
  -1  21   3        0.04       -0.97      1.45 o 
   1  21   3        2.16        0.58      2.37 o 
  -2  22   3        3.15        1.88      1.52 o 
   0  22   3        0.62        0.61      1.62 o 
 -10   0   4       27.07       32.28      4.06 o 
  -8   0   4        3.87        3.89      3.52 o 
  -6   0   4      604.17      563.97     35.32 o 
  -4   0   4      511.39      536.08      8.43 o 
  -2   0   4     1614.23     1490.42     20.60 o 
   0   0   4       87.44       77.76      3.63 o 
   2   0   4      159.64      160.63      5.70 o 
   4   0   4       29.28       24.64      3.18 o 
   6   0   4        1.74        2.44      3.93 o 
 -11   1   4        6.96        9.19      2.16 o 
  -9   1   4       19.01       16.25      3.13 o 
  -7   1   4       15.41       15.09      1.72 o 
  -5   1   4      449.47      459.81      5.49 o 
  -3   1   4      166.70      182.74      3.03 o 
  -1   1   4     1906.47     1868.75     21.64 o 
   1   1   4       12.52       15.27      1.63 o 
   3   1   4       61.25       59.71      3.58 o 
   5   1   4        1.77       -0.64      2.13 o 
 -10   2   4       36.97       33.38      2.74 o 
  -8   2   4       27.60       31.23      2.46 o 
  -6   2   4      379.02      403.37      6.48 o 
  -4   2   4      120.75      126.61      2.47 o 
  -2   2   4     2469.99     2493.65     27.63 o 
   0   2   4       33.45       29.40      1.91 o 
   2   2   4       81.28       81.39      3.02 o 
   4   2   4        0.33        0.74      1.36 o 
   6   2   4        9.94        6.29      5.61 o 
 -11   3   4       25.74       23.09      4.37 o 
  -9   3   4       21.66       21.41      2.30 o 
  -7   3   4      141.80      142.85      3.37 o 
  -5   3   4       99.16      107.82      2.37 o 
  -3   3   4      143.71      142.48      2.56 o 
  -1   3   4      222.29      226.70      3.16 o 
   1   3   4       47.88       48.45      2.52 o 
   3   3   4       15.19       11.82      1.78 o 
   5   3   4        5.03        4.79      2.45 o 
 -10   4   4       12.30       14.54      2.61 o 
  -8   4   4      153.54      162.74      4.54 o 
  -6   4   4        2.60        2.99      0.89 o 
  -4   4   4       61.45       66.63      1.87 o 
  -2   4   4      191.55      217.51      6.66 o 
   0   4   4        5.29        4.55      0.84 o 
   2   4   4       11.20       13.68      2.15 o 
   4   4   4       23.08       25.77      2.32 o 
   6   4   4        0.09        2.16      2.59 o 
 -11   5   4        7.89        5.21      3.15 o 
  -9   5   4       80.22       81.77      4.59 o 
  -7   5   4        6.67        6.88      1.26 o 
  -5   5   4       96.96       91.48      3.14 o 
  -3   5   4       12.21       11.01      0.93 o 
  -1   5   4       54.01       56.11      1.68 o 
   1   5   4        6.62        7.85      1.65 o 
   3   5   4       13.18       12.98      1.76 o 
   5   5   4       10.46        8.77      2.81 o 
 -10   6   4        4.39        4.04      2.21 o 
  -8   6   4      143.09      145.01      5.44 o 
  -6   6   4       12.32       12.18      1.40 o 
  -4   6   4      110.34      106.59      2.82 o 
  -2   6   4       69.96       76.10      2.63 o 
   0   6   4      136.11      148.83      3.01 o 
   2   6   4        3.91        3.09      1.35 o 
   4   6   4       35.49       36.85      3.18 o 
   6   6   4        0.88        0.52      2.35 o 
  -9   7   4       17.21       14.82      2.58 o 
  -7   7   4      205.40      208.62      5.19 o 
  -5   7   4       20.42       21.09      1.65 o 
  -3   7   4       64.90       66.33      2.36 o 
  -1   7   4       10.80       10.69      1.02 o 
   1   7   4       95.29       91.33      3.13 o 
   3   7   4        7.28        7.60      1.87 o 
   5   7   4        5.13        3.91      2.62 o 
 -10   8   4        6.03        1.39      2.02 o 
  -8   8   4       20.22       19.08      2.74 o 
  -6   8   4      111.01      108.11      4.29 o 
  -4   8   4       29.25       29.48      1.87 o 
  -2   8   4        4.41        2.48      0.95 o 
   0   8   4       20.81       19.75      1.32 o 
   2   8   4       14.88       13.98      1.84 o 
   4   8   4        3.03       -1.65      1.10 o 
  -9   9   4        0.22       -0.50      2.16 o 
  -7   9   4       17.90       14.62      2.04 o 
  -5   9   4      122.60      123.61      5.55 o 
  -3   9   4       22.93       21.21      1.61 o 
  -1   9   4        0.13        0.48      0.75 o 
   1   9   4        3.69        3.61      1.22 o 
   3   9   4        9.19       13.16      1.85 o 
   5   9   4        0.82        1.15      2.37 o 
 -10  10   4        1.44       -2.25      2.55 o 
  -8  10   4        1.34        2.46      1.87 o 
  -6  10   4       29.10       31.18      2.25 o 
  -4  10   4       43.01       39.71      2.27 o 
  -2  10   4       21.78       21.94      1.68 o 
   0  10   4       22.09       23.77      1.55 o 
   2  10   4        5.12        5.03      1.74 o 
   4  10   4       11.86       12.73      2.43 o 
  -9  11   4        0.33        0.35      1.79 o 
  -7  11   4       39.49       39.73      3.29 o 
  -5  11   4       99.52      102.97      3.30 o 
  -3  11   4       41.38       40.63      2.31 o 
  -1  11   4        8.41       10.52      1.39 o 
   1  11   4       32.68       32.07      2.09 o 
   3  11   4       10.73        7.61      1.79 o 
   5  11   4        0.41        3.22      2.71 o 
  -8  12   4        1.62        4.24      1.98 o 
  -6  12   4       25.37       23.11      2.27 o 
  -4  12   4      106.82      115.36      3.44 o 
  -2  12   4        2.80        2.51      1.14 o 
   0  12   4        9.84       11.88      1.51 o 
   2  12   4       14.46       15.47      2.31 o 
   4  12   4       14.42       11.96      2.45 o 
  -9  13   4        5.53        8.24      2.45 o 
  -7  13   4       28.28       29.17      3.69 o 
  -5  13   4       19.77       19.74      1.96 o 
  -3  13   4      141.02      146.61      4.31 o 
  -1  13   4      130.76      133.68      3.66 o 
   1  13   4        0.13       -0.10      1.29 o 
   3  13   4        5.43        5.31      1.77 o 
  -8  14   4        2.19        4.34      2.03 o 
  -6  14   4       17.97       19.10      2.28 o 
  -4  14   4        5.63        4.69      1.41 o 
  -2  14   4      163.78      170.74      4.26 o 
   0  14   4       23.95       23.41      2.01 o 
   2  14   4       17.20       17.51      2.62 o 
   4  14   4        1.58       -1.30      3.53 o 
  -7  15   4        8.80        9.28      1.98 o 
  -5  15   4       21.12       20.06      2.06 o 
  -3  15   4        4.17        4.92      1.47 o 
  -1  15   4       88.86       81.34      3.72 o 
   1  15   4        5.17        4.90      1.61 o 
   3  15   4        4.03        1.33      2.24 o 
  -8  16   4        5.16        8.46      2.37 o 
  -6  16   4       29.49       27.38      2.48 o 
  -4  16   4        8.23        6.52      1.58 o 
  -2  16   4      235.88      223.04      5.21 o 
   0  16   4       38.59       39.07      2.58 o 
   2  16   4       12.47        9.85      2.37 o 
  -7  17   4        5.06        3.33      2.26 o 
  -5  17   4       20.94       24.25      2.33 o 
  -3  17   4        2.59        1.53      1.37 o 
  -1  17   4       82.19       81.83      3.54 o 
   1  17   4       13.60       12.53      2.16 o 
   3  17   4        3.05        2.38      2.34 o 
  -6  18   4        0.48       -1.25      1.64 o 
  -4  18   4       11.06        8.01      1.76 o 
  -2  18   4       64.92       70.15      3.82 o 
   0  18   4        6.24        8.03      1.92 o 
   2  18   4       11.31       12.09      3.42 o 
  -5  19   4       14.56       11.90      2.29 o 
  -3  19   4       16.81       17.85      2.19 o 
  -1  19   4       11.53       10.98      1.86 o 
   1  19   4        2.26        3.82      1.81 o 
  -4  20   4       11.89       10.64      2.24 o 
  -2  20   4        0.28        0.47      1.46 o 
   0  20   4        3.16        3.47      1.61 o 
  -3  21   4        0.23        0.68      1.76 o 
  -1  21   4        0.10        0.12      1.49 o 
 -11   1   5        2.93        0.51      2.13 o 
  -9   1   5        1.29        1.80      1.45 o 
  -7   1   5        9.99        9.67      1.51 o 
  -5   1   5      158.81      153.47      4.74 o 
  -3   1   5      295.15      274.50      3.94 o 
  -1   1   5       46.79       46.64      3.11 o 
   1   1   5       13.72       12.84      1.82 o 
   3   1   5       11.36       12.22      1.97 o 
   5   1   5        5.64        7.64      3.15 o 
 -10   2   5        7.01        6.01      2.13 o 
  -8   2   5        1.29        3.26      1.45 o 
  -6   2   5       23.24       23.93      1.56 o 
  -4   2   5      110.56      102.62      2.43 o 
  -2   2   5      336.77      315.19      7.02 o 
   0   2   5       10.39       11.28      1.67 o 
   2   2   5        4.40        4.32      1.54 o 
   4   2   5        6.05        6.03      2.64 o 
 -11   3   5        0.67       -0.26      1.91 o 
  -9   3   5        3.11       -1.38      1.61 o 
  -7   3   5        4.35        5.52      1.12 o 
  -5   3   5       34.07       35.80      1.73 o 
  -3   3   5       19.46       20.71      1.30 o 
  -1   3   5       93.11       86.81      3.02 o 
   1   3   5       40.94       44.68      2.76 o 
   3   3   5        3.13        0.96      1.42 o 
   5   3   5        0.53        0.69      2.41 o 
 -10   4   5        4.84        2.99      1.96 o 
  -8   4   5        7.32        8.55      2.17 o 
  -6   4   5       87.19       90.40      2.51 o 
  -4   4   5       63.95       69.57      2.13 o 
  -2   4   5      175.34      180.02      3.43 o 
   0   4   5       46.31       49.87      2.78 o 
   2   4   5       10.08       13.62      2.00 o 
   4   4   5        0.07       -1.69      2.14 o 
 -11   5   5        1.58        0.80      2.07 o 
  -9   5   5        8.38        6.89      2.34 o 
  -7   5   5       49.74       59.57      2.58 o 
  -5   5   5        1.70        2.64      1.07 o 
  -3   5   5       24.72       24.60      1.58 o 
  -1   5   5       57.45       67.42      2.83 o 
   1   5   5       25.04       31.36      2.43 o 
   3   5   5        3.99        3.78      1.67 o 
   5   5   5        1.40        3.68      4.29 o 
 -10   6   5        1.56        2.78      1.98 o 
  -8   6   5      198.77      190.56      9.90 o 
  -6   6   5       13.15       12.75      1.55 o 
  -4   6   5      123.47      126.36      3.31 o 
  -2   6   5       38.43       39.47      2.33 o 
   0   6   5      335.92      337.75      7.29 o 
   2   6   5       35.10       38.09      2.82 o 
   4   6   5       23.43       24.30      3.83 o 
  -9   7   5        8.29        3.56      1.99 o 
  -7   7   5       76.66       84.40      3.95 o 
  -5   7   5       27.12       26.36      1.97 o 
  -3   7   5       65.73       70.31      3.01 o 
  -1   7   5       16.63       19.52      1.94 o 
   1   7   5       21.66       24.22      2.42 o 
   3   7   5       64.80       75.36      3.85 o 
 -10   8   5        2.01        3.30      1.98 o 
  -8   8   5      182.74      185.76      6.41 o 
  -6   8   5       28.33       29.40      2.14 o 
  -4   8   5      120.37      124.92      3.40 o 
  -2   8   5       22.08       19.19      1.61 o 
   0   8   5       41.33       41.98      3.50 o 
   2   8   5       39.84       42.41      3.00 o 
   4   8   5        8.70        7.88      2.99 o 
  -9   9   5       25.72       27.69      3.36 o 
  -7   9   5       69.83       75.74      3.29 o 
  -5   9   5       25.78       22.94      2.07 o 
  -3   9   5       74.38       76.15      2.82 o 
  -1   9   5       63.41       64.45      3.93 o 
   1   9   5       24.90       26.98      2.44 o 
   3   9   5       16.87       17.39      2.32 o 
 -10  10   5        4.07        5.36      2.32 o 
  -8  10   5       91.10       94.14      8.92 o 
  -6  10   5        3.47        4.25      1.33 o 
  -4  10   5       90.10       80.23      7.96 o 
  -2  10   5        2.82        2.61      1.15 o 
   0  10   5       37.09       38.57      3.29 o 
   2  10   5       14.00       14.72      2.40 o 
   4  10   5       69.36       82.64      5.07 o 
  -9  11   5        2.08        0.23      3.70 o 
  -7  11   5       30.93       28.25      2.98 o 
  -5  11   5       41.18       46.20      3.01 o 
  -3  11   5      113.29      114.79      3.81 o 
  -1  11   5       12.40       13.44      2.26 o 
   1  11   5       12.57       13.68      2.41 o 
   3  11   5        8.95       14.16      2.64 o 
  -8  12   5       11.42       11.48      3.51 o 
  -6  12   5        6.73        4.91      1.45 o 
  -4  12   5        7.94        8.93      1.56 o 
  -2  12   5       66.66       70.62      2.94 o 
   0  12   5        1.34        1.13      1.69 o 
   2  12   5        9.26        9.66      2.33 o 
  -9  13   5        1.02        6.27      2.44 o 
  -7  13   5        6.18        5.98      2.11 o 
  -5  13   5        5.72        6.08      1.51 o 
  -3  13   5        9.75        9.75      1.56 o 
  -1  13   5        3.33        2.37      1.47 o 
   1  13   5        2.76        3.55      3.25 o 
   3  13   5        3.33        3.72      2.26 o 
  -8  14   5        1.69        2.67      3.66 o 
  -6  14   5       25.63       28.64      2.69 o 
  -4  14   5        4.83        6.78      1.58 o 
  -2  14   5       69.31       67.42      3.13 o 
   0  14   5        0.94       -2.45      1.63 o 
   2  14   5       10.97       13.38      4.46 o 
  -7  15   5        6.11        7.36      2.07 o 
  -5  15   5        3.32        2.46      1.47 o 
  -3  15   5       14.61       16.71      1.98 o 
  -1  15   5       62.80       70.35      4.85 o 
   1  15   5       20.35       24.43      3.46 o 
  -8  16   5        0.74        2.20      3.37 o 
  -6  16   5        2.16        1.90      1.76 o 
  -4  16   5        2.16        2.96      1.46 o 
  -2  16   5        1.40        0.66      1.32 o 
   0  16   5        4.91        4.19      2.15 o 
   2  16   5        0.66        2.22      2.22 o 
  -7  17   5        1.29        1.63      2.29 o 
  -5  17   5        4.33        3.51      1.59 o 
  -3  17   5        2.84        2.58      1.46 o 
  -1  17   5        1.06        0.46      1.93 o 
   1  17   5        4.64        6.25      2.55 o 
  -6  18   5        0.96       -0.74      1.80 o 
  -4  18   5        0.90        2.36      1.53 o 
  -2  18   5        1.46        3.25      1.83 o 
   0  18   5        8.34       14.94      2.97 o 
  -5  19   5        1.04       -0.96      1.52 o 
  -3  19   5        1.25        3.56      1.74 o 
  -1  19   5        1.86       -0.53      1.97 o 
 -10   0   6       41.32       51.95      7.97 o 
  -8   0   6        1.43        5.11      2.22 o 
  -6   0   6       34.00       27.38      5.62 o 
  -4   0   6      451.64      467.94     10.08 o 
  -2   0   6      244.14      259.95     16.24 o 
   0   0   6       34.15       30.76      3.68 o 
   2   0   6        2.53        3.76      2.38 o 
   4   0   6        5.73        3.51      4.22 o 
 -11   1   6        3.04       -0.25      2.57 o 
  -9   1   6        1.01       -0.70      1.48 o 
  -7   1   6       43.34       42.25      2.13 o 
  -5   1   6       77.49       75.63      3.15 o 
  -3   1   6      657.50      627.85     19.59 o 
  -1   1   6       76.13       74.53      6.55 o 
   1   1   6       14.27       15.61      2.19 o 
   3   1   6       12.51       16.42      2.38 o 
 -10   2   6        9.98        8.07      2.93 o 
  -8   2   6       29.13       26.16      2.89 o 
  -6   2   6      275.98      273.77      4.88 o 
  -4   2   6      172.83      164.75      5.94 o 
  -2   2   6      630.90      629.91     28.50 o 
   0   2   6       71.40       70.79      3.42 o 
   2   2   6       28.47       29.77      3.94 o 
   4   2   6        0.85       -0.64      2.62 o 
 -11   3   6        7.47        6.52      2.45 o 
  -9   3   6       26.87       30.15      3.25 o 
  -7   3   6       17.04       16.85      1.79 o 
  -5   3   6      149.20      152.44      3.30 o 
  -3   3   6       68.10       66.11      3.34 o 
  -1   3   6      100.03      109.71      3.84 o 
   1   3   6       19.06       22.24      2.37 o 
   3   3   6       13.61       17.32      2.45 o 
 -10   4   6        0.38       -1.19      1.85 o 
  -8   4   6       80.93       82.20      6.51 o 
  -6   4   6       95.09      100.75      3.23 o 
  -4   4   6       13.72       11.72      1.29 o 
  -2   4   6       16.95       15.53      1.89 o 
   0   4   6       92.85       89.13      4.19 o 
   2   4   6       12.61       11.88      2.15 o 
  -9   5   6        2.10        2.32      2.00 o 
  -7   5   6      149.47      152.86      4.02 o 
  -5   5   6      121.45      120.06      3.40 o 
  -3   5   6       15.67       14.37      2.15 o 
  -1   5   6       87.90       90.10      3.48 o 
   1   5   6       84.50       85.43      3.79 o 
   3   5   6        6.18        5.79      2.05 o 
 -10   6   6        0.51       -1.07      1.82 o 
  -8   6   6       74.30       93.14      4.71 o 
  -6   6   6       24.76       27.52      2.08 o 
  -4   6   6       13.23       14.39      1.56 o 
  -2   6   6        2.22        2.00      1.72 o 
   0   6   6       41.02       38.24      2.80 o 
   2   6   6        8.97        5.97      1.85 o 
  -9   7   6       43.99       41.32      4.99 o 
  -7   7   6       50.88       49.93      2.81 o 
  -5   7   6       34.25       29.69      2.17 o 
  -3   7   6       17.42       12.34      2.18 o 
  -1   7   6       30.98       29.09      3.80 o 
   1   7   6       29.20       26.89      3.03 o 
   3   7   6       13.00       14.79      2.45 o 
 -10   8   6       11.75       15.07      3.34 o 
  -8   8   6       31.46       34.01      3.42 o 
  -6   8   6       49.66       43.28      2.65 o 
  -4   8   6       17.45       15.55      1.69 o 
  -2   8   6       18.02       16.23      2.41 o 
   0   8   6       27.22       26.70      2.94 o 
   2   8   6       24.40       26.15      3.08 o 
  -9   9   6       14.54       15.98      2.94 o 
  -7   9   6        3.32        1.79      1.46 o 
  -5   9   6       27.73       23.11      1.96 o 
  -3   9   6       42.89       37.71      3.23 o 
  -1   9   6       20.08       19.41      2.67 o 
   1   9   6        2.95        2.26      1.94 o 
   3   9   6       10.34       12.68      3.38 o 
  -8  10   6        7.14        4.87      2.24 o 
  -6  10   6        6.17        7.03      1.53 o 
  -4  10   6       59.27       61.16      4.93 o 
  -2  10   6       38.88       33.88      3.15 o 
   0  10   6        2.01        2.99      2.79 o 
   2  10   6        0.63        0.69      1.96 o 
  -9  11   6       17.53       15.83      2.97 o 
  -7  11   6        0.35        0.43      1.33 o 
  -5  11   6        2.64        2.95      1.77 o 
  -3  11   6        1.97        2.89      1.90 o 
  -1  11   6        2.19        3.97      1.86 o 
   1  11   6        1.18       -0.26      1.85 o 
  -8  12   6        0.66       -1.00      2.54 o 
  -6  12   6        1.63        1.12      1.31 o 
  -4  12   6       17.77       17.77      3.32 o 
  -2  12   6       13.92        9.81      2.28 o 
   0  12   6        5.02        5.72      2.44 o 
   2  12   6        1.80        1.72      2.41 o 
  -7  13   6        1.41       -0.11      1.66 o 
  -5  13   6       11.39       14.11      2.21 o 
  -3  13   6       64.61       64.44      5.39 o 
  -1  13   6       12.21       17.27      2.77 o 
   1  13   6        0.51        3.71      2.25 o 
  -8  14   6        9.73       13.68      2.79 o 
  -6  14   6       26.26       29.17      2.47 o 
  -4  14   6        9.09       11.79      2.14 o 
  -2  14   6       39.23       35.42      3.59 o 
   0  14   6       13.03       12.28      2.80 o 
  -7  15   6       10.74       16.14      2.70 o 
  -5  15   6        0.06       -0.62      1.69 o 
  -3  15   6       30.69       38.30      3.74 o 
  -1  15   6        3.60        4.46      2.19 o 
  -6  16   6       16.93       18.60      2.70 o 
  -4  16   6        8.69        7.78      2.07 o 
  -2  16   6       24.05       25.11      3.39 o 
   0  16   6        5.18        3.99      2.40 o 
  -5  17   6        2.12        3.07      1.73 o 
  -3  17   6        9.07        2.49      3.58 o 
  -1  17   6        5.20        2.66      2.21 o 
  -4  18   6        2.10        3.15      1.94 o 
  -9   1   7        6.49        1.54      3.57 o 
  -7   1   7        2.39        0.34      1.37 o 
  -5   1   7        8.78        3.97      2.00 o 
  -3   1   7       59.86       68.72      6.28 o 
  -1   1   7       11.04        9.31      2.35 o 
   1   1   7        1.89        1.69      1.79 o 
 -10   2   7        3.63       -0.40      3.87 o 
  -8   2   7        1.03        0.81      1.14 o 
  -6   2   7       25.62       24.16      2.02 o 
  -4   2   7       38.51       33.83      2.53 o 
  -2   2   7        2.58        5.62      1.57 o 
   0   2   7        4.56        3.08      1.97 o 
   2   2   7        0.64       -0.83      1.77 o 
  -9   3   7        5.67        6.53      2.22 o 
  -7   3   7       20.34       19.66      2.83 o 
  -5   3   7       25.66       27.55      2.86 o 
  -3   3   7       22.05       21.03      2.95 o 
  -1   3   7        7.29        6.99      1.88 o 
   1   3   7        2.26        1.01      2.27 o 
 -10   4   7        0.13       -2.21      1.84 o 
  -8   4   7        0.34       -0.44      1.53 o 
  -6   4   7       33.48       35.52      2.37 o 
  -4   4   7        9.34        9.51      2.12 o 
  -2   4   7       10.13       10.48      1.79 o 
   0   4   7        5.48        2.11      1.97 o 
   2   4   7        0.47        0.37      1.90 o 
  -9   5   7        8.08        7.38      2.39 o 
  -7   5   7       11.94        7.03      2.31 o 
  -5   5   7       27.36       31.47      3.00 o 
  -3   5   7        7.82        9.24      2.17 o 
  -1   5   7        3.20        2.03      3.37 o 
   1   5   7        1.09        0.23      1.91 o 
 -10   6   7        3.61       -1.81      2.05 o 
  -8   6   7       75.29       82.67      3.98 o 
  -6   6   7       30.25       25.28      2.13 o 
  -4   6   7       17.58       15.42      2.49 o 
  -2   6   7        0.37       -0.26      1.68 o 
   0   6   7        3.58        1.41      1.87 o 
  -9   7   7       50.05       54.14      4.42 o 
  -7   7   7       11.61        7.92      1.65 o 
  -5   7   7       20.34       17.88      2.67 o 
  -3   7   7        6.49        9.40      2.26 o 
  -1   7   7       30.33       23.21      2.89 o 
   1   7   7        2.01        2.15      2.09 o 
  -8   8   7       32.92       40.95      4.75 o 
  -6   8   7        3.18        3.69      1.62 o 
  -4   8   7        2.73        4.02      1.93 o 
  -2   8   7        1.71        3.76      1.92 o 
   0   8   7        3.06        5.78      2.76 o 
  -9   9   7       57.63       53.62      4.64 o 
  -7   9   7        4.88        6.56      1.64 o 
  -5   9   7       20.76       19.29      2.74 o 
  -3   9   7        8.30        5.21      2.04 o 
  -1   9   7       16.20       17.18      2.84 o 
   1   9   7        0.29       -1.60      2.10 o 
  -8  10   7        9.52       11.47      2.28 o 
  -6  10   7        0.14       -0.72      1.81 o 
  -4  10   7       13.45        6.29      2.60 o 
  -2  10   7        2.79       -0.42      1.68 o 
   0  10   7        2.65        5.08      2.46 o 
  -7  11   7        4.78        4.36      1.64 o 
  -5  11   7        1.76        4.50      2.13 o 
  -3  11   7       23.91       25.71      3.56 o 
  -1  11   7        1.16       -2.27      1.78 o 
  -8  12   7       11.32       11.71      2.35 o 
  -6  12   7       12.48       14.39      2.19 o 
  -4  12   7       15.62       12.91      2.64 o 
  -2  12   7        0.98       -0.36      1.86 o 
   0  12   7        0.87        0.51      1.99 o 
  -7  13   7        2.55        2.73      1.72 o 
  -5  13   7        2.30        0.49      1.97 o 
  -3  13   7        8.96        7.24      2.70 o 
  -1  13   7        0.05       -0.20      2.02 o 
  -6  14   7        4.60        6.61      2.40 o 
  -4  14   7        3.12       -1.28      1.97 o 
  -2  14   7        6.90        7.67      2.61 o 
  -5  15   7        5.66        0.25      2.19 o 
  -3  15   7        3.80        1.90      2.39 o 
  -8   0   8       15.06       11.59      4.12 o 
  -6   0   8        2.36        5.01      3.44 o 
  -4   0   8       42.98       37.02      4.45 o 
  -2   0   8       29.63       38.26      4.22 o 
   0   0   8       19.59       28.58      6.23 o 
  -9   1   8        0.02       -3.39      2.26 o 
  -7   1   8       23.36       20.78      3.37 o 
  -5   1   8        3.10        0.67      1.55 o 
  -3   1   8       51.05       43.43      3.09 o 
  -1   1   8        1.85        4.77      2.65 o 
  -8   2   8        4.61        0.10      2.32 o 
  -6   2   8        2.16        0.50      1.56 o 
  -4   2   8       14.82        7.91      2.20 o 
  -2   2   8        7.53        7.66      1.75 o 
   0   2   8        0.75        4.11      2.19 o 
  -9   3   8        2.79       -3.02      2.55 o 
  -7   3   8        2.88       -1.63      1.58 o 
  -5   3   8        1.76        1.83      1.87 o 
  -3   3   8       21.11       18.19      2.96 o 
  -1   3   8       10.43       11.08      2.50 o 
  -8   4   8        0.45        0.25      1.89 o 
  -6   4   8        3.80        2.71      1.92 o 
  -4   4   8       10.99       12.98      2.48 o 
  -2   4   8        2.62        1.01      1.91 o 
   0   4   8        1.56        2.99      2.26 o 
  -9   5   8        8.65       11.32      2.69 o 
  -7   5   8        0.51        0.84      1.91 o 
  -5   5   8        4.94        2.92      2.02 o 
  -3   5   8        0.64       -0.22      1.85 o 
  -1   5   8        0.58        1.50      1.89 o 
  -8   6   8        0.52       -0.88      2.57 o 
  -6   6   8        3.33        0.29      1.94 o 
  -4   6   8        5.00        5.48      2.23 o 
  -2   6   8        2.48        1.51      1.88 o 
  -9   7   8        3.16        2.03      4.24 o 
  -7   7   8        3.01        4.75      2.15 o 
  -5   7   8        2.49        3.56      2.01 o 
  -3   7   8        2.57        4.02      2.17 o 
  -1   7   8        2.02        0.05      2.06 o 
  -8   8   8        0.98        1.19      2.68 o 
  -6   8   8        2.41        1.54      1.97 o 
  -4   8   8        1.45       -0.23      1.83 o 
  -2   8   8        1.94        4.64      2.28 o 
  -7   9   8        0.30       -0.48      1.98 o 
  -5   9   8        0.43        1.08      2.05 o 
  -3   9   8        1.93        1.94      2.84 o 
  -6  10   8        3.90        0.51      2.29 o 
  -4  10   8        0.51       -0.42      1.98 o 
  -2  10   8        0.84        5.48      2.59 o 
  -7  11   8        0.95       -2.11      1.97 o 
  -5  11   8        0.42       -2.68      1.79 o 
  -3  11   8        0.86        4.05      2.27 o 
  -4  12   8        5.55        5.82      2.57 o 
  -7   1   9        3.36        6.02      2.75 o 
  -5   1   9        1.62       -1.57      2.24 o 
  -3   1   9        4.34        4.06      2.20 o 
  -8   2   9        8.04        6.03      2.94 o 
  -6   2   9        7.94        7.85      2.90 o 
  -4   2   9        2.91       -1.54      2.29 o 
  -7   3   9        0.67        2.26      2.70 o 
  -5   3   9        3.63        2.47      2.18 o 
  -3   3   9        5.05        5.71      2.35 o 
  -6   4   9        0.06       -0.88      2.03 o 
  -4   4   9        4.50        5.33      3.05 o 
  -7   5   9        6.52        3.53      2.38 o 
  -5   5   9       16.03       17.79      3.32 o 
  -6   6   9        0.82       -0.75      2.06 o 
                                                 
